# Supplementary material for: Laser Desorption of Explosives from the Surface of Different Real-World Materials Studied Using C2Cl6-Dopant-Assisted Ion Mobility Spectrometry
Source: Molecules. 2024 Sep 21;29(18):4482. doi: 10.3390/molecules29184482 (PMC11433934; doi:10.3390/molecules29184482)
Supplement: Supplementary file 1 [file molecules-29-04482-s001.zip]

Archive with 1 entries (1 files):
- molecules-3172287-supplementary.pdf
